# Supplementary material for: Clerodane Furanoditerpenoids from Tinospora bakis (A.Rich.) Miers (Menispermaceae)
Source: Molecules. 2023 Dec 26;29(1):154. doi: 10.3390/molecules29010154 (PMC10780120; doi:10.3390/molecules29010154)
Supplement: Supplementary file 1 [file molecules-29-00154-s001.zip]

Archive with 1 entries (1 files):
- molecules-2768773-supplementary.pdf
